# Supplementary material for: Use of Cannabis and Cannabinoids for Treatment of Cancer
Source: Cancers (Basel). 2022 Oct 20;14(20):5142. doi: 10.3390/cancers14205142 (PMC9600568; doi:10.3390/cancers14205142)
Supplement: Supplementary file 1 [file cancers-14-05142-s001.zip]

Archive with 1 entries (1 files):
- cancers-1926564-supplementary.pdf
